# Supplementary material for: Understanding the high-order network plasticity mechanisms of ultrasound neuromodulation
Source: PLoS Comput Biol. 2025 Oct 6;21(10):e1013514. doi: 10.1371/journal.pcbi.1013514 (PMC12500120; doi:10.1371/journal.pcbi.1013514)
Supplement: S1 Table — (XLSX) [file pcbi.1013514.s005.xlsx]

## Sheet: Sheet1
HOI change	Label	Lobe	t-score	p-value
TUS-IFC
redundancy	parsorbitalis L	frontal	2.616	0.016
redundancy	parsorbitalis R	frontal	3.37	0.023
redundancy	rostral middle frontal R	frontal	-2.448	0.046
redundancy	paracentral R	frontal	-2.584	0.019
redundancy	caudal middle frontal R	frontal	-2.093	0.046
redundancy	caudate L	basal ganglia	-2.85	0.033
redundancy	accumbens L	basal ganglia	-2.859	0.008
synergy	rostral middle frontal L	frontal	-2.529	0.02
synergy	rostral middle frontal R	frontal	-2.175	0.041
synergy	supramarginal L	parietal	-2.125	0.048
synergy	temporal pole L	temporal	-2.214	0.033
synergy	entorhinal L	temporal	-2.111	0.039
synergy	putamen L	basal ganglia	2.755	0.015
TUS-Thal
redundancy	parstriangularis L	frontal	2.411	0.028
redundancy	orbitofrontal R	frontal	2.121	0.049
redundancy	superior temporal L	temporal	2.537	0.019
redundancy	middle temporal R	temporal	-2.433	0.025
redundancy	accumbens L	basal ganglia	2.578	0.021
redundancy	posterior cingulate R	cingulate	3.478	0.003
redundancy	lateral occipital R	occipital	-2.725	0.013
synergy	rostral anterior L	cingulate	-2.125	0.048
synergy	entorhinal L	temporal	-2.283	0.031
synergy	pallidum L	basal ganglia	-3.061	0.006
synergy	thalamus R	basal ganglia	3.03	0.006
