# Supplementary material for: Understanding the high-order network plasticity mechanisms of ultrasound neuromodulation
Source: PLoS Comput Biol. 2025 Oct 6;21(10):e1013514. doi: 10.1371/journal.pcbi.1013514 (PMC12500120; doi:10.1371/journal.pcbi.1013514)
Supplement: S2 Table — (XLSX) [file pcbi.1013514.s006.xlsx]

## Sheet: Sheet1
id	label	hemisphere	structure	lobe
1	lateralorbitofrontal	L	cortex	frontal
2	medialorbitofrontal	L	cortex	frontal
3	frontalpole	L	cortex	frontal
4	parsorbitalis	L	cortex	frontal
5	parstriangularis	L	cortex	frontal
6	parsopercularis	L	cortex	frontal
7	rostralmiddlefrontal	L	cortex	frontal
8	caudalmiddlefrontal	L	cortex	frontal
9	superiorfrontal	L	cortex	frontal
10	precentral	L	cortex	frontal
11	paracentral	L	cortex	frontal
12	postcentral	L	cortex	parietal
13	superiorparietal	L	cortex	parietal
14	precuneus	L	cortex	parietal
15	inferiorparietal	L	cortex	parietal
16	supramarginal	L	cortex	parietal
17	rostralanteriorcingulate	L	cortex	cingulate
18	caudalanteriorcingulate	L	cortex	cingulate
19	posteriorcingulate	L	cortex	cingulate
20	isthmuscingulate	L	cortex	cingulate
21	temporalpole	L	cortex	temporal
22	inferiortemporal	L	cortex	temporal
23	middletemporal	L	cortex	temporal
24	superiortemporal	L	cortex	temporal
25	transversetemporal	L	cortex	temporal
26	bankssts	L	cortex	temporal
27	fusiform	L	cortex	temporal
28	entorhinal	L	cortex	temporal
29	parahippocampal	L	cortex	temporal
30	insula	L	cortex	temporal
31	cuneus	L	cortex	occipital
32	lingual	L	cortex	occipital
33	pericalcarine	L	cortex	occipital
34	lateraloccipital	L	cortex	occipital
35	hippocampus	L	subcortex/brainstem	basal
36	amygdala	L	subcortex/brainstem	basal
37	thalamusproper	L	subcortex/brainstem	basal
38	accumbensarea	L	subcortex/brainstem	basal
39	caudate	L	subcortex/brainstem	basal
40	putamen	L	subcortex/brainstem	basal
41	pallidum	L	subcortex/brainstem	basal
42	brainstem	L	subcortex/brainstem	brainstem
