# Supplementary material for: Understanding the high-order network plasticity mechanisms of ultrasound neuromodulation
Source: PLoS Comput Biol. 2025 Oct 6;21(10):e1013514. doi: 10.1371/journal.pcbi.1013514 (PMC12500120; doi:10.1371/journal.pcbi.1013514)
Supplement: S3 Table — (XLSX) [file pcbi.1013514.s007.xlsx]

## Sheet: Sheet1
id	label	hemisphere	structure	lobe
43	lateralorbitofrontal	R	cortex	frontal
44	medialorbitofrontal	R	cortex	frontal
45	frontalpole	R	cortex	frontal
46	parsorbitalis	R	cortex	frontal
47	parstriangularis	R	cortex	frontal
48	parsopercularis	R	cortex	frontal
49	rostralmiddlefrontal	R	cortex	frontal
50	caudalmiddlefrontal	R	cortex	frontal
51	superiorfrontal	R	cortex	frontal
52	precentral	R	cortex	frontal
53	paracentral	R	cortex	frontal
54	postcentral	R	cortex	parietal
55	superiorparietal	R	cortex	parietal
56	precuneus	R	cortex	parietal
57	inferiorparietal	R	cortex	parietal
58	supramarginal	R	cortex	parietal
59	rostralanteriorcingulate	R	cortex	cingulate
60	caudalanteriorcingulate	R	cortex	cingulate
61	posteriorcingulate	R	cortex	cingulate
62	isthmuscingulate	R	cortex	cingulate
63	temporalpole	R	cortex	temporal
64	inferiortemporal	R	cortex	temporal
65	middletemporal	R	cortex	temporal
66	superiortemporal	R	cortex	temporal
67	transversetemporal	R	cortex	temporal
68	bankssts	R	cortex	temporal
69	fusiform	R	cortex	temporal
70	entorhinal	R	cortex	temporal
71	parahippocampal	R	cortex	temporal
72	insula	R	cortex	temporal
73	cuneus	R	cortex	occipital
74	lingual	R	cortex	occipital
75	pericalcarine	R	cortex	occipital
76	lateraloccipital	R	cortex	occipital
77	hippocampus	R	subcortex/brainstem	basal
78	amygdala	R	subcortex/brainstem	basal
79	thalamusproper	R	subcortex/brainstem	basal
80	accumbensarea	R	subcortex/brainstem	basal
81	caudate	R	subcortex/brainstem	basal
82	putamen	R	subcortex/brainstem	basal
83	pallidum	R	subcortex/brainstem	basal
84	brainstem	R	subcortex/brainstem	brainstem
